# Supplementary material for: Computational analysis of flow conditions in hydrodynamic cavitation generator for water treatment processes
Source: Can J Chem Eng. 2022 Aug 22;100(12):3502–16. doi: 10.1002/cjce.24572 (PMC9804464; doi:10.1002/cjce.24572)
Supplement: Supplementary file 1 — Video S1 Supplementary Videos [file CJCE-100-3502-s001.zip]

Archive with 3 entries (3 files):
- pressure.mp4
- strain.mp4
- velocity.mp4
